# Supplementary material for: Immune profiles of male giant panda (Ailuropoda melanoleuca) during the breeding season
Source: BMC Genomics. 2021 Feb 28;22:143. doi: 10.1186/s12864-021-07456-x (PMC7916315; doi:10.1186/s12864-021-07456-x)
Supplement: Supplementary file 2 — Additional file 2: Table S2. GO enrichment of differentially expressed genes. Up-regulated DEGs were enriched in 69 GO terms and down-regulated DEGs were enriched in 18 GO terms. [file 12864_2021_7456_MOESM2_ESM.xlsx]

## Sheet: Sheet1
GO enrichment of up-regulated DEGs
source	term_name	term_id	adjusted_p_value	negative_log10_of_adjusted_p_value	term_size	query_size	intersection_size	effective_domain_size	intersections(GENEID)
MF	RNA binding	GO:0003723	1.22138e-11	10.9132	756	227	44	14349	ENSAMEG00000005805,ENSAMEG00000017499,ENSAMEG00000003975,ENSAMEG00000013935,ENSAMEG00000009878,ENSAMEG00000016289,ENSAMEG00000003015,ENSAMEG00000006552,ENSAMEG00000000270,ENSAMEG00000015642,ENSAMEG00000009071,ENSAMEG00000008880,ENSAMEG00000010507,ENSAMEG00000004289,ENSAMEG00000001262,ENSAMEG00000017623,ENSAMEG00000000717,ENSAMEG00000000570,ENSAMEG00000019650,ENSAMEG00000013168,ENSAMEG00000015439,…
MF	structural constituent of ribosome	GO:0003735	7.01808e-08	7.15378	264	227	22	14349	ENSAMEG00000018663,ENSAMEG00000019379,ENSAMEG00000002925,ENSAMEG00000005805,ENSAMEG00000017818,ENSAMEG00000002828,ENSAMEG00000009878,ENSAMEG00000019255,ENSAMEG00000004205,ENSAMEG00000001821,ENSAMEG00000015424,ENSAMEG00000009864,ENSAMEG00000008510,ENSAMEG00000013344,ENSAMEG00000001703,ENSAMEG00000016161,ENSAMEG00000004644,ENSAMEG00000000200,ENSAMEG00000014147,ENSAMEG00000015398,ENSAMEG00000009384,…
MF	structural molecule activity	GO:0005198	0.000245578	3.60981	483	227	24	14349	ENSAMEG00000018663,ENSAMEG00000019379,ENSAMEG00000002925,ENSAMEG00000005805,ENSAMEG00000017818,ENSAMEG00000002828,ENSAMEG00000009878,ENSAMEG00000019255,ENSAMEG00000004205,ENSAMEG00000001821,ENSAMEG00000015424,ENSAMEG00000003509,ENSAMEG00000009864,ENSAMEG00000008510,ENSAMEG00000013344,ENSAMEG00000001703,ENSAMEG00000016161,ENSAMEG00000004644,ENSAMEG00000000200,ENSAMEG00000013966,ENSAMEG00000014147,…
MF	mRNA binding	GO:0003729	0.000413132	3.38391	132	227	12	14349	ENSAMEG00000016289,ENSAMEG00000010507,ENSAMEG00000017623,ENSAMEG00000000570,ENSAMEG00000010317,ENSAMEG00000009639,ENSAMEG00000003838,ENSAMEG00000012185,ENSAMEG00000006133,ENSAMEG00000005983,ENSAMEG00000004028,ENSAMEG00000004536
MF	RAGE receptor binding	GO:0050786	0.00247342	2.6067	9	227	4	14349	ENSAMEG00000014262,ENSAMEG00000012239,ENSAMEG00000012236,ENSAMEG00000012232
MF	arachidonic acid binding	GO:0050544	0.00529059	2.2765	4	227	3	14349	ENSAMEG00000015065,ENSAMEG00000012239,ENSAMEG00000012232
MF	icosatetraenoic acid binding	GO:0050543	0.00529059	2.2765	4	227	3	14349	ENSAMEG00000015065,ENSAMEG00000012239,ENSAMEG00000012232
MF	long-chain fatty acid binding	GO:0036041	0.00935998	2.02873	12	227	4	14349	ENSAMEG00000015065,ENSAMEG00000012239,ENSAMEG00000017717,ENSAMEG00000012232
BP	amide biosynthetic process	GO:0043604	4.56514e-08	7.34055	630	233	37	13829	ENSAMEG00000018663,ENSAMEG00000019379,ENSAMEG00000002925,ENSAMEG00000015065,ENSAMEG00000005805,ENSAMEG00000017818,ENSAMEG00000009878,ENSAMEG00000016289,ENSAMEG00000003015,ENSAMEG00000019255,ENSAMEG00000004205,ENSAMEG00000009071,ENSAMEG00000015424,ENSAMEG00000013269,ENSAMEG00000009864,ENSAMEG00000009639,ENSAMEG00000008510,ENSAMEG00000013344,ENSAMEG00000001703,ENSAMEG00000016161,ENSAMEG00000004644,…
BP	translation	GO:0006412	2.54734e-07	6.59391	543	233	33	13829	ENSAMEG00000018663,ENSAMEG00000019379,ENSAMEG00000002925,ENSAMEG00000005805,ENSAMEG00000017818,ENSAMEG00000009878,ENSAMEG00000016289,ENSAMEG00000003015,ENSAMEG00000019255,ENSAMEG00000004205,ENSAMEG00000009071,ENSAMEG00000015424,ENSAMEG00000013269,ENSAMEG00000009864,ENSAMEG00000009639,ENSAMEG00000008510,ENSAMEG00000013344,ENSAMEG00000001703,ENSAMEG00000016161,ENSAMEG00000004644,ENSAMEG00000000200,…
BP	RNA processing	GO:0006396	2.94086e-07	6.53153	546	233	33	13829	ENSAMEG00000002925,ENSAMEG00000015181,ENSAMEG00000010908,ENSAMEG00000002107,ENSAMEG00000003976,ENSAMEG00000013935,ENSAMEG00000002828,ENSAMEG00000000270,ENSAMEG00000017176,ENSAMEG00000001821,ENSAMEG00000002576,ENSAMEG00000015642,ENSAMEG00000010507,ENSAMEG00000001262,ENSAMEG00000017623,ENSAMEG00000007095,ENSAMEG00000000570,ENSAMEG00000002166,ENSAMEG00000011927,ENSAMEG00000015001,ENSAMEG00000006269,…
BP	peptide biosynthetic process	GO:0043043	4.29132e-07	6.36741	554	233	33	13829	ENSAMEG00000018663,ENSAMEG00000019379,ENSAMEG00000002925,ENSAMEG00000005805,ENSAMEG00000017818,ENSAMEG00000009878,ENSAMEG00000016289,ENSAMEG00000003015,ENSAMEG00000019255,ENSAMEG00000004205,ENSAMEG00000009071,ENSAMEG00000015424,ENSAMEG00000013269,ENSAMEG00000009864,ENSAMEG00000009639,ENSAMEG00000008510,ENSAMEG00000013344,ENSAMEG00000001703,ENSAMEG00000016161,ENSAMEG00000004644,ENSAMEG00000000200,…
BP	mRNA metabolic process	GO:0016071	8.23109e-07	6.08454	390	233	27	13829	ENSAMEG00000015181,ENSAMEG00000002107,ENSAMEG00000003976,ENSAMEG00000013935,ENSAMEG00000000270,ENSAMEG00000017176,ENSAMEG00000002576,ENSAMEG00000010507,ENSAMEG00000001262,ENSAMEG00000017623,ENSAMEG00000007095,ENSAMEG00000000570,ENSAMEG00000002166,ENSAMEG00000011927,ENSAMEG00000004586,ENSAMEG00000006269,ENSAMEG00000011685,ENSAMEG00000008072,ENSAMEG00000006133,ENSAMEG00000016000,ENSAMEG00000005983,…
BP	peptide metabolic process	GO:0006518	1.8758e-06	5.72681	619	233	34	13829	ENSAMEG00000018663,ENSAMEG00000019379,ENSAMEG00000002925,ENSAMEG00000005805,ENSAMEG00000017818,ENSAMEG00000009878,ENSAMEG00000016289,ENSAMEG00000003015,ENSAMEG00000019255,ENSAMEG00000004205,ENSAMEG00000009071,ENSAMEG00000015424,ENSAMEG00000013269,ENSAMEG00000009864,ENSAMEG00000009639,ENSAMEG00000008510,ENSAMEG00000013344,ENSAMEG00000001703,ENSAMEG00000016161,ENSAMEG00000004644,ENSAMEG00000000200,…
BP	cellular amide metabolic process	GO:0043603	2.4784e-06	5.60583	760	233	38	13829	ENSAMEG00000018663,ENSAMEG00000019379,ENSAMEG00000002925,ENSAMEG00000015065,ENSAMEG00000005805,ENSAMEG00000017818,ENSAMEG00000009878,ENSAMEG00000016289,ENSAMEG00000003015,ENSAMEG00000019255,ENSAMEG00000004205,ENSAMEG00000009071,ENSAMEG00000015424,ENSAMEG00000013269,ENSAMEG00000009864,ENSAMEG00000009639,ENSAMEG00000008510,ENSAMEG00000013344,ENSAMEG00000001703,ENSAMEG00000016161,ENSAMEG00000004644,…
BP	mRNA processing	GO:0006397	4.25521e-06	5.37108	257	233	21	13829	ENSAMEG00000015181,ENSAMEG00000002107,ENSAMEG00000003976,ENSAMEG00000013935,ENSAMEG00000000270,ENSAMEG00000017176,ENSAMEG00000002576,ENSAMEG00000001262,ENSAMEG00000017623,ENSAMEG00000007095,ENSAMEG00000000570,ENSAMEG00000002166,ENSAMEG00000011927,ENSAMEG00000006269,ENSAMEG00000011685,ENSAMEG00000008072,ENSAMEG00000016000,ENSAMEG00000005983,ENSAMEG00000004028,ENSAMEG00000010766,ENSAMEG00000009319
BP	cellular nitrogen compound metabolic process	GO:0034641	7.42803e-06	5.12913	4311	233	115	13829	ENSAMEG00000018663,ENSAMEG00000019379,ENSAMEG00000002925,ENSAMEG00000015181,ENSAMEG00000006078,ENSAMEG00000015065,ENSAMEG00000010908,ENSAMEG00000005805,ENSAMEG00000014262,ENSAMEG00000017818,ENSAMEG00000014955,ENSAMEG00000016965,ENSAMEG00000009115,ENSAMEG00000012211,ENSAMEG00000002107,ENSAMEG00000003976,ENSAMEG00000000920,ENSAMEG00000003975,ENSAMEG00000007425,ENSAMEG00000013935,ENSAMEG00000002828,…
BP	mRNA splicing, via spliceosome	GO:0000398	1.47765e-05	4.83043	178	233	17	13829	ENSAMEG00000015181,ENSAMEG00000002107,ENSAMEG00000003976,ENSAMEG00000013935,ENSAMEG00000000270,ENSAMEG00000017176,ENSAMEG00000002576,ENSAMEG00000001262,ENSAMEG00000017623,ENSAMEG00000002166,ENSAMEG00000006269,ENSAMEG00000011685,ENSAMEG00000016000,ENSAMEG00000005983,ENSAMEG00000004028,ENSAMEG00000010766,ENSAMEG00000009319
BP	RNA splicing, via transesterification reactions with bulged adenosine as nucleophile	GO:0000377	1.47765e-05	4.83043	178	233	17	13829	ENSAMEG00000015181,ENSAMEG00000002107,ENSAMEG00000003976,ENSAMEG00000013935,ENSAMEG00000000270,ENSAMEG00000017176,ENSAMEG00000002576,ENSAMEG00000001262,ENSAMEG00000017623,ENSAMEG00000002166,ENSAMEG00000006269,ENSAMEG00000011685,ENSAMEG00000016000,ENSAMEG00000005983,ENSAMEG00000004028,ENSAMEG00000010766,ENSAMEG00000009319
BP	RNA splicing, via transesterification reactions	GO:0000375	1.47765e-05	4.83043	178	233	17	13829	ENSAMEG00000015181,ENSAMEG00000002107,ENSAMEG00000003976,ENSAMEG00000013935,ENSAMEG00000000270,ENSAMEG00000017176,ENSAMEG00000002576,ENSAMEG00000001262,ENSAMEG00000017623,ENSAMEG00000002166,ENSAMEG00000006269,ENSAMEG00000011685,ENSAMEG00000016000,ENSAMEG00000005983,ENSAMEG00000004028,ENSAMEG00000010766,ENSAMEG00000009319
BP	ribonucleoprotein complex biogenesis	GO:0022613	2.62536e-05	4.58081	233	233	19	13829	ENSAMEG00000002925,ENSAMEG00000006078,ENSAMEG00000010908,ENSAMEG00000013935,ENSAMEG00000002828,ENSAMEG00000000270,ENSAMEG00000001821,ENSAMEG00000002576,ENSAMEG00000001262,ENSAMEG00000009639,ENSAMEG00000002166,ENSAMEG00000016834,ENSAMEG00000011809,ENSAMEG00000015001,ENSAMEG00000014851,ENSAMEG00000016000,ENSAMEG00000009961,ENSAMEG00000008210,ENSAMEG00000009564
BP	gene expression	GO:0010467	3.3732e-05	4.47196	3676	233	101	13829	ENSAMEG00000018663,ENSAMEG00000019379,ENSAMEG00000002925,ENSAMEG00000015181,ENSAMEG00000010434,ENSAMEG00000010908,ENSAMEG00000005805,ENSAMEG00000014262,ENSAMEG00000017818,ENSAMEG00000014955,ENSAMEG00000012211,ENSAMEG00000002107,ENSAMEG00000003976,ENSAMEG00000000920,ENSAMEG00000011769,ENSAMEG00000013935,ENSAMEG00000002828,ENSAMEG00000009878,ENSAMEG00000016289,ENSAMEG00000003015,ENSAMEG00000018017,…
BP	cellular protein-containing complex assembly	GO:0034622	3.95224e-05	4.40316	596	233	31	13829	ENSAMEG00000006078,ENSAMEG00000010434,ENSAMEG00000015065,ENSAMEG00000014262,ENSAMEG00000014955,ENSAMEG00000013935,ENSAMEG00000000270,ENSAMEG00000002576,ENSAMEG00000017378,ENSAMEG00000007142,ENSAMEG00000001262,ENSAMEG00000016760,ENSAMEG00000009491,ENSAMEG00000013676,ENSAMEG00000011222,ENSAMEG00000009639,ENSAMEG00000002166,ENSAMEG00000007558,ENSAMEG00000006027,ENSAMEG00000011809,ENSAMEG00000014851,…
BP	protein folding	GO:0006457	4.488e-05	4.34795	106	233	13	13829	ENSAMEG00000011115,ENSAMEG00000006078,ENSAMEG00000010574,ENSAMEG00000006552,ENSAMEG00000013770,ENSAMEG00000013769,ENSAMEG00000011809,ENSAMEG00000003838,ENSAMEG00000016563,ENSAMEG00000002343,ENSAMEG00000001576,ENSAMEG00000005906,ENSAMEG00000000583
BP	RNA splicing	GO:0008380	0.000128233	3.892	231	233	18	13829	ENSAMEG00000015181,ENSAMEG00000002107,ENSAMEG00000003976,ENSAMEG00000013935,ENSAMEG00000000270,ENSAMEG00000017176,ENSAMEG00000002576,ENSAMEG00000001262,ENSAMEG00000017623,ENSAMEG00000002166,ENSAMEG00000006269,ENSAMEG00000011685,ENSAMEG00000016000,ENSAMEG00000005983,ENSAMEG00000004028,ENSAMEG00000010766,ENSAMEG00000009319,ENSAMEG00000016152
BP	mitochondrial ATP synthesis coupled electron transport	GO:0042775	0.00117193	2.9311	31	233	7	13829	ENSAMEG00000007287,ENSAMEG00000015065,ENSAMEG00000010930,ENSAMEG00000011222,ENSAMEG00000013945,ENSAMEG00000013939,ENSAMEG00000002294
BP	ATP synthesis coupled electron transport	GO:0042773	0.00346284	2.46057	36	233	7	13829	ENSAMEG00000007287,ENSAMEG00000015065,ENSAMEG00000010930,ENSAMEG00000011222,ENSAMEG00000013945,ENSAMEG00000013939,ENSAMEG00000002294
BP	ribonucleoprotein complex assembly	GO:0022618	0.00413608	2.38341	132	233	12	13829	ENSAMEG00000006078,ENSAMEG00000013935,ENSAMEG00000000270,ENSAMEG00000002576,ENSAMEG00000001262,ENSAMEG00000009639,ENSAMEG00000002166,ENSAMEG00000011809,ENSAMEG00000014851,ENSAMEG00000016000,ENSAMEG00000009961,ENSAMEG00000008210
BP	ribonucleoprotein complex subunit organization	GO:0071826	0.00767254	2.11506	140	233	12	13829	ENSAMEG00000006078,ENSAMEG00000013935,ENSAMEG00000000270,ENSAMEG00000002576,ENSAMEG00000001262,ENSAMEG00000009639,ENSAMEG00000002166,ENSAMEG00000011809,ENSAMEG00000014851,ENSAMEG00000016000,ENSAMEG00000009961,ENSAMEG00000008210
BP	IRES-dependent viral translational initiation	GO:0075522	0.00931028	2.03104	8	233	4	13829	ENSAMEG00000010507,ENSAMEG00000009639,ENSAMEG00000014851,ENSAMEG00000009961
CC	ribonucleoprotein complex	GO:1990904	3.35508e-23	22.4743	691	250	60	14131	ENSAMEG00000018663,ENSAMEG00000019379,ENSAMEG00000011115,ENSAMEG00000002925,ENSAMEG00000015181,ENSAMEG00000005805,ENSAMEG00000017818,ENSAMEG00000003976,ENSAMEG00000003975,ENSAMEG00000011769,ENSAMEG00000013935,ENSAMEG00000002828,ENSAMEG00000009878,ENSAMEG00000016289,ENSAMEG00000010340,ENSAMEG00000019255,ENSAMEG00000000270,ENSAMEG00000004205,ENSAMEG00000017176,ENSAMEG00000001821,ENSAMEG00000002576,…
CC	protein-containing complex	GO:0032991	1.07148e-17	16.97	3647	250	132	14131	ENSAMEG00000018663,ENSAMEG00000019379,ENSAMEG00000011115,ENSAMEG00000002925,ENSAMEG00000015181,ENSAMEG00000006078,ENSAMEG00000007287,ENSAMEG00000006684,ENSAMEG00000010434,ENSAMEG00000015065,ENSAMEG00000005805,ENSAMEG00000014262,ENSAMEG00000017818,ENSAMEG00000014955,ENSAMEG00000009115,ENSAMEG00000012211,ENSAMEG00000017499,ENSAMEG00000002107,ENSAMEG00000003976,ENSAMEG00000000920,ENSAMEG00000003975,…
CC	intracellular	GO:0005622	7.02698e-15	14.1532	9453	250	224	14131	ENSAMEG00000018663,ENSAMEG00000019379,ENSAMEG00000011115,ENSAMEG00000002925,ENSAMEG00000015181,ENSAMEG00000016046,ENSAMEG00000006078,ENSAMEG00000007287,ENSAMEG00000006684,ENSAMEG00000010434,ENSAMEG00000015065,ENSAMEG00000017964,ENSAMEG00000005805,ENSAMEG00000014262,ENSAMEG00000017818,ENSAMEG00000010574,ENSAMEG00000014955,ENSAMEG00000016965,ENSAMEG00000009115,ENSAMEG00000009411,ENSAMEG00000012211,…
CC	intracellular part	GO:0044424	9.24725e-15	14.034	9234	250	221	14131	ENSAMEG00000018663,ENSAMEG00000019379,ENSAMEG00000011115,ENSAMEG00000002925,ENSAMEG00000015181,ENSAMEG00000016046,ENSAMEG00000006078,ENSAMEG00000007287,ENSAMEG00000006684,ENSAMEG00000010434,ENSAMEG00000015065,ENSAMEG00000017964,ENSAMEG00000005805,ENSAMEG00000014262,ENSAMEG00000017818,ENSAMEG00000010574,ENSAMEG00000014955,ENSAMEG00000016965,ENSAMEG00000009115,ENSAMEG00000009411,ENSAMEG00000012211,…
CC	intracellular organelle	GO:0043229	1.8166e-11	10.7407	8050	250	198	14131	ENSAMEG00000018663,ENSAMEG00000019379,ENSAMEG00000011115,ENSAMEG00000002925,ENSAMEG00000015181,ENSAMEG00000016046,ENSAMEG00000006078,ENSAMEG00000007287,ENSAMEG00000006684,ENSAMEG00000015065,ENSAMEG00000005805,ENSAMEG00000014262,ENSAMEG00000017818,ENSAMEG00000010574,ENSAMEG00000014955,ENSAMEG00000016965,ENSAMEG00000009115,ENSAMEG00000009411,ENSAMEG00000012211,ENSAMEG00000002107,ENSAMEG00000003976,…
CC	organelle	GO:0043226	3.81154e-11	10.4189	8227	250	200	14131	ENSAMEG00000018663,ENSAMEG00000019379,ENSAMEG00000011115,ENSAMEG00000002925,ENSAMEG00000015181,ENSAMEG00000016046,ENSAMEG00000006078,ENSAMEG00000007287,ENSAMEG00000006684,ENSAMEG00000015065,ENSAMEG00000005805,ENSAMEG00000014262,ENSAMEG00000017818,ENSAMEG00000010574,ENSAMEG00000014955,ENSAMEG00000016965,ENSAMEG00000009115,ENSAMEG00000009411,ENSAMEG00000012211,ENSAMEG00000002107,ENSAMEG00000003976,…
CC	spliceosomal complex	GO:0005681	1.04179e-10	9.98222	122	250	19	14131	ENSAMEG00000011115,ENSAMEG00000015181,ENSAMEG00000003976,ENSAMEG00000013935,ENSAMEG00000000270,ENSAMEG00000017176,ENSAMEG00000002576,ENSAMEG00000001262,ENSAMEG00000017623,ENSAMEG00000019650,ENSAMEG00000002166,ENSAMEG00000019495,ENSAMEG00000006269,ENSAMEG00000012271,ENSAMEG00000011685,ENSAMEG00000016000,ENSAMEG00000005983,ENSAMEG00000010766,ENSAMEG00000009319
CC	membrane-enclosed lumen	GO:0031974	6.80646e-10	9.16708	2944	250	100	14131	ENSAMEG00000011115,ENSAMEG00000002925,ENSAMEG00000006684,ENSAMEG00000014262,ENSAMEG00000010574,ENSAMEG00000009115,ENSAMEG00000012211,ENSAMEG00000002107,ENSAMEG00000003976,ENSAMEG00000000920,ENSAMEG00000011769,ENSAMEG00000007425,ENSAMEG00000013935,ENSAMEG00000011231,ENSAMEG00000016289,ENSAMEG00000006552,ENSAMEG00000017176,ENSAMEG00000015145,ENSAMEG00000015642,ENSAMEG00000001032,ENSAMEG00000007142,…
CC	organelle lumen	GO:0043233	6.80646e-10	9.16708	2944	250	100	14131	ENSAMEG00000011115,ENSAMEG00000002925,ENSAMEG00000006684,ENSAMEG00000014262,ENSAMEG00000010574,ENSAMEG00000009115,ENSAMEG00000012211,ENSAMEG00000002107,ENSAMEG00000003976,ENSAMEG00000000920,ENSAMEG00000011769,ENSAMEG00000007425,ENSAMEG00000013935,ENSAMEG00000011231,ENSAMEG00000016289,ENSAMEG00000006552,ENSAMEG00000017176,ENSAMEG00000015145,ENSAMEG00000015642,ENSAMEG00000001032,ENSAMEG00000007142,…
CC	intracellular organelle lumen	GO:0070013	6.80646e-10	9.16708	2944	250	100	14131	ENSAMEG00000011115,ENSAMEG00000002925,ENSAMEG00000006684,ENSAMEG00000014262,ENSAMEG00000010574,ENSAMEG00000009115,ENSAMEG00000012211,ENSAMEG00000002107,ENSAMEG00000003976,ENSAMEG00000000920,ENSAMEG00000011769,ENSAMEG00000007425,ENSAMEG00000013935,ENSAMEG00000011231,ENSAMEG00000016289,ENSAMEG00000006552,ENSAMEG00000017176,ENSAMEG00000015145,ENSAMEG00000015642,ENSAMEG00000001032,ENSAMEG00000007142,…
CC	intracellular organelle part	GO:0044446	5.00108e-09	8.30094	5226	250	144	14131	ENSAMEG00000011115,ENSAMEG00000002925,ENSAMEG00000015181,ENSAMEG00000007287,ENSAMEG00000006684,ENSAMEG00000015065,ENSAMEG00000014262,ENSAMEG00000010574,ENSAMEG00000009115,ENSAMEG00000012211,ENSAMEG00000002107,ENSAMEG00000003976,ENSAMEG00000000920,ENSAMEG00000011769,ENSAMEG00000007425,ENSAMEG00000013935,ENSAMEG00000002828,ENSAMEG00000011231,ENSAMEG00000004609,ENSAMEG00000016289,ENSAMEG00000010340,…
CC	nuclear part	GO:0044428	3.89694e-08	7.40928	3007	250	97	14131	ENSAMEG00000011115,ENSAMEG00000002925,ENSAMEG00000015181,ENSAMEG00000006684,ENSAMEG00000014262,ENSAMEG00000010574,ENSAMEG00000009115,ENSAMEG00000012211,ENSAMEG00000002107,ENSAMEG00000003976,ENSAMEG00000000920,ENSAMEG00000011769,ENSAMEG00000007425,ENSAMEG00000013935,ENSAMEG00000011231,ENSAMEG00000016289,ENSAMEG00000000270,ENSAMEG00000017176,ENSAMEG00000002576,ENSAMEG00000015642,ENSAMEG00000001032,…
CC	organelle part	GO:0044422	5.42328e-08	7.26574	5378	250	144	14131	ENSAMEG00000011115,ENSAMEG00000002925,ENSAMEG00000015181,ENSAMEG00000007287,ENSAMEG00000006684,ENSAMEG00000015065,ENSAMEG00000014262,ENSAMEG00000010574,ENSAMEG00000009115,ENSAMEG00000012211,ENSAMEG00000002107,ENSAMEG00000003976,ENSAMEG00000000920,ENSAMEG00000011769,ENSAMEG00000007425,ENSAMEG00000013935,ENSAMEG00000002828,ENSAMEG00000011231,ENSAMEG00000004609,ENSAMEG00000016289,ENSAMEG00000010340,…
CC	intracellular membrane-bounded organelle	GO:0043231	7.54472e-08	7.12236	6689	250	167	14131	ENSAMEG00000011115,ENSAMEG00000002925,ENSAMEG00000015181,ENSAMEG00000016046,ENSAMEG00000006078,ENSAMEG00000007287,ENSAMEG00000006684,ENSAMEG00000015065,ENSAMEG00000014262,ENSAMEG00000010574,ENSAMEG00000014955,ENSAMEG00000016965,ENSAMEG00000009115,ENSAMEG00000009411,ENSAMEG00000012211,ENSAMEG00000002107,ENSAMEG00000003976,ENSAMEG00000007496,ENSAMEG00000000920,ENSAMEG00000003975,ENSAMEG00000011769,…
CC	nucleus	GO:0005634	3.96982e-07	6.40123	4560	250	126	14131	ENSAMEG00000011115,ENSAMEG00000002925,ENSAMEG00000015181,ENSAMEG00000016046,ENSAMEG00000006078,ENSAMEG00000006684,ENSAMEG00000015065,ENSAMEG00000014262,ENSAMEG00000010574,ENSAMEG00000014955,ENSAMEG00000016965,ENSAMEG00000009115,ENSAMEG00000012211,ENSAMEG00000002107,ENSAMEG00000003976,ENSAMEG00000007496,ENSAMEG00000000920,ENSAMEG00000011769,ENSAMEG00000007425,ENSAMEG00000013935,ENSAMEG00000011231,…
CC	U2-type spliceosomal complex	GO:0005684	4.57497e-07	6.33961	67	250	12	14131	ENSAMEG00000011115,ENSAMEG00000015181,ENSAMEG00000013935,ENSAMEG00000000270,ENSAMEG00000017176,ENSAMEG00000002576,ENSAMEG00000001262,ENSAMEG00000017623,ENSAMEG00000006269,ENSAMEG00000011685,ENSAMEG00000010766,ENSAMEG00000009319
CC	nuclear lumen	GO:0031981	8.50578e-07	6.07029	2713	250	87	14131	ENSAMEG00000011115,ENSAMEG00000002925,ENSAMEG00000006684,ENSAMEG00000014262,ENSAMEG00000010574,ENSAMEG00000009115,ENSAMEG00000012211,ENSAMEG00000002107,ENSAMEG00000003976,ENSAMEG00000000920,ENSAMEG00000011769,ENSAMEG00000007425,ENSAMEG00000013935,ENSAMEG00000011231,ENSAMEG00000016289,ENSAMEG00000017176,ENSAMEG00000015642,ENSAMEG00000001032,ENSAMEG00000010331,ENSAMEG00000001262,ENSAMEG00000013093,…
CC	catalytic complex	GO:1902494	1.33012e-06	5.87611	930	250	43	14131	ENSAMEG00000011115,ENSAMEG00000007287,ENSAMEG00000006684,ENSAMEG00000010434,ENSAMEG00000000920,ENSAMEG00000007425,ENSAMEG00000013935,ENSAMEG00000010340,ENSAMEG00000000270,ENSAMEG00000017176,ENSAMEG00000010930,ENSAMEG00000002576,ENSAMEG00000010331,ENSAMEG00000015237,ENSAMEG00000001262,ENSAMEG00000013093,ENSAMEG00000017623,ENSAMEG00000007095,ENSAMEG00000000570,ENSAMEG00000007538,ENSAMEG00000017634,…
CC	membrane-bounded organelle	GO:0043227	3.74973e-06	5.426	7095	250	169	14131	ENSAMEG00000011115,ENSAMEG00000002925,ENSAMEG00000015181,ENSAMEG00000016046,ENSAMEG00000006078,ENSAMEG00000007287,ENSAMEG00000006684,ENSAMEG00000015065,ENSAMEG00000014262,ENSAMEG00000010574,ENSAMEG00000014955,ENSAMEG00000016965,ENSAMEG00000009115,ENSAMEG00000009411,ENSAMEG00000012211,ENSAMEG00000002107,ENSAMEG00000003976,ENSAMEG00000007496,ENSAMEG00000000920,ENSAMEG00000003975,ENSAMEG00000011769,…
CC	ribosome	GO:0005840	4.81096e-06	5.31777	301	250	22	14131	ENSAMEG00000018663,ENSAMEG00000019379,ENSAMEG00000002925,ENSAMEG00000005805,ENSAMEG00000017818,ENSAMEG00000002828,ENSAMEG00000009878,ENSAMEG00000019255,ENSAMEG00000004205,ENSAMEG00000001821,ENSAMEG00000015424,ENSAMEG00000009864,ENSAMEG00000008510,ENSAMEG00000013344,ENSAMEG00000001703,ENSAMEG00000016161,ENSAMEG00000004644,ENSAMEG00000000200,ENSAMEG00000014147,ENSAMEG00000015398,ENSAMEG00000009384,…
CC	cytoplasm	GO:0005737	7.62414e-06	5.11781	6456	250	157	14131	ENSAMEG00000018663,ENSAMEG00000019379,ENSAMEG00000002925,ENSAMEG00000006078,ENSAMEG00000007287,ENSAMEG00000015065,ENSAMEG00000017964,ENSAMEG00000005805,ENSAMEG00000014262,ENSAMEG00000017818,ENSAMEG00000010574,ENSAMEG00000014955,ENSAMEG00000009115,ENSAMEG00000009411,ENSAMEG00000017499,ENSAMEG00000007496,ENSAMEG00000000920,ENSAMEG00000003975,ENSAMEG00000011769,ENSAMEG00000007425,ENSAMEG00000013935,…
CC	intracellular non-membrane-bounded organelle	GO:0043232	8.15206e-06	5.08873	2887	250	88	14131	ENSAMEG00000018663,ENSAMEG00000019379,ENSAMEG00000002925,ENSAMEG00000015065,ENSAMEG00000005805,ENSAMEG00000014262,ENSAMEG00000017818,ENSAMEG00000012211,ENSAMEG00000011769,ENSAMEG00000007425,ENSAMEG00000002828,ENSAMEG00000009878,ENSAMEG00000016289,ENSAMEG00000010340,ENSAMEG00000019255,ENSAMEG00000004205,ENSAMEG00000017176,ENSAMEG00000001821,ENSAMEG00000015145,ENSAMEG00000017378,ENSAMEG00000001032,…
CC	non-membrane-bounded organelle	GO:0043228	8.29013e-06	5.08144	2888	250	88	14131	ENSAMEG00000018663,ENSAMEG00000019379,ENSAMEG00000002925,ENSAMEG00000015065,ENSAMEG00000005805,ENSAMEG00000014262,ENSAMEG00000017818,ENSAMEG00000012211,ENSAMEG00000011769,ENSAMEG00000007425,ENSAMEG00000002828,ENSAMEG00000009878,ENSAMEG00000016289,ENSAMEG00000010340,ENSAMEG00000019255,ENSAMEG00000004205,ENSAMEG00000017176,ENSAMEG00000001821,ENSAMEG00000015145,ENSAMEG00000017378,ENSAMEG00000001032,…
CC	cytoplasmic part	GO:0044444	2.58938e-05	4.5868	5334	250	135	14131	ENSAMEG00000018663,ENSAMEG00000019379,ENSAMEG00000002925,ENSAMEG00000007287,ENSAMEG00000015065,ENSAMEG00000005805,ENSAMEG00000014262,ENSAMEG00000017818,ENSAMEG00000010574,ENSAMEG00000014955,ENSAMEG00000009115,ENSAMEG00000009411,ENSAMEG00000017499,ENSAMEG00000007496,ENSAMEG00000000920,ENSAMEG00000003975,ENSAMEG00000011769,ENSAMEG00000007425,ENSAMEG00000013935,ENSAMEG00000002828,ENSAMEG00000009878,…
CC	catalytic step 2 spliceosome	GO:0071013	3.5206e-05	4.45338	63	250	10	14131	ENSAMEG00000011115,ENSAMEG00000013935,ENSAMEG00000000270,ENSAMEG00000017176,ENSAMEG00000002576,ENSAMEG00000001262,ENSAMEG00000017623,ENSAMEG00000006269,ENSAMEG00000011685,ENSAMEG00000005983
CC	nucleoplasm	GO:0005654	3.60358e-05	4.44327	2111	250	69	14131	ENSAMEG00000011115,ENSAMEG00000006684,ENSAMEG00000010574,ENSAMEG00000009115,ENSAMEG00000012211,ENSAMEG00000002107,ENSAMEG00000003976,ENSAMEG00000000920,ENSAMEG00000011769,ENSAMEG00000007425,ENSAMEG00000013935,ENSAMEG00000011231,ENSAMEG00000016289,ENSAMEG00000017176,ENSAMEG00000015642,ENSAMEG00000010331,ENSAMEG00000001262,ENSAMEG00000013093,ENSAMEG00000017623,ENSAMEG00000001168,ENSAMEG00000007095,…
CC	cell part	GO:0044464	9.03868e-05	4.0439	11469	250	231	14131	ENSAMEG00000018663,ENSAMEG00000019379,ENSAMEG00000011115,ENSAMEG00000002925,ENSAMEG00000015181,ENSAMEG00000016046,ENSAMEG00000006078,ENSAMEG00000007287,ENSAMEG00000006684,ENSAMEG00000010434,ENSAMEG00000015065,ENSAMEG00000017964,ENSAMEG00000005805,ENSAMEG00000014262,ENSAMEG00000017818,ENSAMEG00000010574,ENSAMEG00000014955,ENSAMEG00000016965,ENSAMEG00000009115,ENSAMEG00000009411,ENSAMEG00000012211,…
CC	cell	GO:0005623	0.000138825	3.85753	11580	250	232	14131	ENSAMEG00000018663,ENSAMEG00000019379,ENSAMEG00000011115,ENSAMEG00000002925,ENSAMEG00000015181,ENSAMEG00000016046,ENSAMEG00000006078,ENSAMEG00000007287,ENSAMEG00000006684,ENSAMEG00000010434,ENSAMEG00000015065,ENSAMEG00000017964,ENSAMEG00000005805,ENSAMEG00000014262,ENSAMEG00000017818,ENSAMEG00000010574,ENSAMEG00000014955,ENSAMEG00000016965,ENSAMEG00000009115,ENSAMEG00000009411,ENSAMEG00000012211,…
CC	U2-type catalytic step 2 spliceosome	GO:0071007	0.000743752	3.12857	24	250	6	14131	ENSAMEG00000013935,ENSAMEG00000000270,ENSAMEG00000017176,ENSAMEG00000002576,ENSAMEG00000006269,ENSAMEG00000011685
CC	peptidase complex	GO:1905368	0.00118453	2.92645	72	250	9	14131	ENSAMEG00000006684,ENSAMEG00000010434,ENSAMEG00000015237,ENSAMEG00000007538,ENSAMEG00000012695,ENSAMEG00000015235,ENSAMEG00000015255,ENSAMEG00000011386,ENSAMEG00000001839
CC	mitochondrion	GO:0005739	0.00144077	2.84141	998	250	38	14131	ENSAMEG00000007287,ENSAMEG00000015065,ENSAMEG00000009115,ENSAMEG00000009411,ENSAMEG00000003975,ENSAMEG00000010930,ENSAMEG00000015145,ENSAMEG00000007142,ENSAMEG00000016760,ENSAMEG00000009428,ENSAMEG00000011222,ENSAMEG00000011479,ENSAMEG00000013945,ENSAMEG00000014999,ENSAMEG00000003340,ENSAMEG00000017362,ENSAMEG00000001703,ENSAMEG00000012030,ENSAMEG00000006027,ENSAMEG00000016161,ENSAMEG00000016563,…
CC	U2-type precatalytic spliceosome	GO:0071005	0.00273323	2.56332	44	250	7	14131	ENSAMEG00000011115,ENSAMEG00000015181,ENSAMEG00000013935,ENSAMEG00000002576,ENSAMEG00000001262,ENSAMEG00000010766,ENSAMEG00000009319
CC	precatalytic spliceosome	GO:0071011	0.00273323	2.56332	44	250	7	14131	ENSAMEG00000011115,ENSAMEG00000015181,ENSAMEG00000013935,ENSAMEG00000002576,ENSAMEG00000001262,ENSAMEG00000010766,ENSAMEG00000009319
CC	mitochondrial part	GO:0044429	0.00479002	2.31966	488	250	23	14131	ENSAMEG00000007287,ENSAMEG00000009115,ENSAMEG00000010930,ENSAMEG00000015145,ENSAMEG00000007142,ENSAMEG00000009428,ENSAMEG00000011222,ENSAMEG00000013945,ENSAMEG00000003340,ENSAMEG00000001703,ENSAMEG00000012030,ENSAMEG00000006027,ENSAMEG00000016161,ENSAMEG00000016563,ENSAMEG00000003110,ENSAMEG00000016722,ENSAMEG00000004019,ENSAMEG00000002294,ENSAMEG00000015398,ENSAMEG00000014360,ENSAMEG00000014206,…
CC	inner mitochondrial membrane protein complex	GO:0098800	0.0056694	2.24646	87	250	9	14131	ENSAMEG00000007287,ENSAMEG00000009115,ENSAMEG00000010930,ENSAMEG00000011222,ENSAMEG00000012030,ENSAMEG00000006027,ENSAMEG00000003110,ENSAMEG00000016722,ENSAMEG00000002294
CC	mitochondrial protein complex	GO:0098798	0.00567848	2.24577	183	250	13	14131	ENSAMEG00000007287,ENSAMEG00000009115,ENSAMEG00000010930,ENSAMEG00000011222,ENSAMEG00000003340,ENSAMEG00000001703,ENSAMEG00000012030,ENSAMEG00000006027,ENSAMEG00000016161,ENSAMEG00000003110,ENSAMEG00000016722,ENSAMEG00000002294,ENSAMEG00000015398
CC	proteasome complex	GO:0000502	0.00845992	2.07263	52	250	7	14131	ENSAMEG00000006684,ENSAMEG00000010434,ENSAMEG00000015237,ENSAMEG00000007538,ENSAMEG00000012695,ENSAMEG00000015235,ENSAMEG00000001839
CC	endopeptidase complex	GO:1905369	0.00960186	2.01764	53	250	7	14131	ENSAMEG00000006684,ENSAMEG00000010434,ENSAMEG00000015237,ENSAMEG00000007538,ENSAMEG00000012695,ENSAMEG00000015235,ENSAMEG00000001839
CC	cytosol	GO:0005829	0.00983333	2.0073	2186	250	63	14131	ENSAMEG00000002925,ENSAMEG00000015065,ENSAMEG00000010574,ENSAMEG00000014955,ENSAMEG00000017499,ENSAMEG00000007496,ENSAMEG00000007425,ENSAMEG00000013935,ENSAMEG00000002828,ENSAMEG00000011231,ENSAMEG00000006552,ENSAMEG00000018017,ENSAMEG00000001821,ENSAMEG00000002576,ENSAMEG00000015642,ENSAMEG00000015237,ENSAMEG00000016760,ENSAMEG00000015240,ENSAMEG00000002192,ENSAMEG00000016061,ENSAMEG00000006568,…
GO enrichment of down-regulated DEGs
source	term_name	term_id	adjusted_p_value	negative_log10_of_adjusted_p_value	term_size	query_size	intersection_size	effective_domain_size	intersections(GENEID)
GO:MF	cytochrome-c oxidase activity	GO:0004129	2.06839e-05	4.68437	21	28	4	14349	ENSAMEG00000013441,ENSAMEG00000023439,ENSAMEG00000023443,ENSAMEG00000000477
GO:MF	heme-copper terminal oxidase activity	GO:0015002	2.06839e-05	4.68437	21	28	4	14349	ENSAMEG00000013441,ENSAMEG00000023439,ENSAMEG00000023443,ENSAMEG00000000477
GO:MF	oxidoreductase activity, acting on a heme group of donors	GO:0016675	2.06839e-05	4.68437	21	28	4	14349	ENSAMEG00000013441,ENSAMEG00000023439,ENSAMEG00000023443,ENSAMEG00000000477
GO:MF	oxidoreductase activity, acting on a heme group of donors, oxygen as acceptor	GO:0016676	2.06839e-05	4.68437	21	28	4	14349	ENSAMEG00000013441,ENSAMEG00000023439,ENSAMEG00000023443,ENSAMEG00000000477
GO:MF	electron transfer activity	GO:0009055	0.00194598	2.71086	63	28	4	14349	ENSAMEG00000013441,ENSAMEG00000023439,ENSAMEG00000023443,ENSAMEG00000000477
GO:MF	NADH dehydrogenase (quinone) activity	GO:0050136	0.00350033	2.45589	23	28	3	14349	ENSAMEG00000023445,ENSAMEG00000023430,ENSAMEG00000023426
GO:MF	NADH dehydrogenase (ubiquinone) activity	GO:0008137	0.00350033	2.45589	23	28	3	14349	ENSAMEG00000023445,ENSAMEG00000023430,ENSAMEG00000023426
GO:MF	NADH dehydrogenase activity	GO:0003954	0.00511872	2.29084	26	28	3	14349	ENSAMEG00000023445,ENSAMEG00000023430,ENSAMEG00000023426
GO:MF	oxidoreductase activity, acting on NAD(P)H, quinone or similar compound as acceptor	GO:0016655	0.00643275	2.1916	28	28	3	14349	ENSAMEG00000023445,ENSAMEG00000023430,ENSAMEG00000023426
GO:MF	proton transmembrane transporter activity	GO:0015078	0.00955722	2.01967	94	28	4	14349	ENSAMEG00000013441,ENSAMEG00000023439,ENSAMEG00000023443,ENSAMEG00000000477
GO:CC	respiratory chain complex	GO:0098803	7.11962e-06	5.14754	54	26	5	14131	ENSAMEG00000023445,ENSAMEG00000023439,ENSAMEG00000023443,ENSAMEG00000023430,ENSAMEG00000023426
GO:CC	respirasome	GO:0070469	1.98218e-05	4.70286	66	26	5	14131	ENSAMEG00000023445,ENSAMEG00000023439,ENSAMEG00000023443,ENSAMEG00000023430,ENSAMEG00000023426
GO:CC	mitochondrial inner membrane	GO:0005743	0.00476081	2.32232	200	26	5	14131	ENSAMEG00000023445,ENSAMEG00000023439,ENSAMEG00000006876,ENSAMEG00000023430,ENSAMEG00000023426
GO:CC	membrane protein complex	GO:0098796	0.00777872	2.10909	763	26	8	14131	ENSAMEG00000023445,ENSAMEG00000023439,ENSAMEG00000023443,ENSAMEG00000004373,ENSAMEG00000019901,ENSAMEG00000019611,ENSAMEG00000023430,ENSAMEG00000023426
GO:CC	organelle inner membrane	GO:0019866	0.00818742	2.08685	224	26	5	14131	ENSAMEG00000023445,ENSAMEG00000023439,ENSAMEG00000006876,ENSAMEG00000023430,ENSAMEG00000023426
GO:CC	mitochondrial respiratory chain complex I	GO:0005747	0.00891117	2.05007	40	26	3	14131	ENSAMEG00000023445,ENSAMEG00000023430,ENSAMEG00000023426
GO:CC	NADH dehydrogenase complex	GO:0030964	0.00891117	2.05007	40	26	3	14131	ENSAMEG00000023445,ENSAMEG00000023430,ENSAMEG00000023426
GO:CC	respiratory chain complex I	GO:0045271	0.00891117	2.05007	40	26	3	14131	ENSAMEG00000023445,ENSAMEG00000023430,ENSAMEG00000023426
